# Supplementary material for: Scaling Up Breastfeeding in Myanmar through the Becoming Breastfeeding Friendly Initiative
Source: Curr Dev Nutr. 2019 Jul 12;3(8):nzz078. doi: 10.1093/cdn/nzz078 (PMC6682606; doi:10.1093/cdn/nzz078)
Supplement: nzz078_Supplement_Appendix [file nzz078_supplement_appendix.zip]

Archive with 6 entries (6 files):
- Appendix 1 - Stakeholder Meeting Agenda.pdf
- Appendix 2 - Agenda for 5th meeting.pdf
- Appendix 3 - Benchmark Scores.pdf
- Appendix 4 - Recommendations and Action Plan.pdf
- Appendix 5 - BBF Policy Brief.pdf
- Appendix 6 - Infographic.pdf
